# Supplementary material for: Hazard Screening Methods for Nanomaterials: A Comparative Study
Source: Int J Mol Sci. 2018 Feb 25;19(3):649. doi: 10.3390/ijms19030649 (PMC5877510; doi:10.3390/ijms19030649)
Supplement: Supplementary file 1 [file ijms-19-00649-s001.zip]

Archive with 1 entries (1 files):
- ijms-272964-supplementary.xlsm
