# Supplementary material for: Hazard Screening Methods for Nanomaterials: A Comparative Study
Source: Int J Mol Sci. 2018 Feb 25;19(3):649. doi: 10.3390/ijms19030649 (PMC5877510; doi:10.3390/ijms19030649)
Supplement: Supplementary file 1 [file ijms-19-00649-s001.zip › ijms-272964-supplementary.xlsm]

## Sheet: WoE - TiO2
	Category	Physico-Chemical Properties									Toxicity	Study Quality Weight							MCDA Calculations
	Sub-category	Reactivity	Composition	Purity	Morphology / Shape	Size		Stability		Bioaccumulation	Toxicity	Adequacy			Reliability	Statistical Power	Toxicological Significance
ID	Reference	BET Surface Area	Presence of toxic material in Bulk	Impurity	Aspect Ratio	Size - Inhalation uptake	Size - translocation potential	Anti-agglom. Coating/ steric stab	Zeta Potential in aqua at pH=7	Hydrophilic Surface Groups	Toxicity Classification	Test Type	Exposure Route	Endpoint	Klimisch Score	Statistical Power Index	Relevent Dose		LOE index values based on physico-chemical properties	LOE index values based on toxicity	Total LOE index values	Study quality weight	Normalised study quality weight	Weighted LOE index values		Total Weighted Index Value (V)
1	Baisch et al. 2014	100	25	25	25	100	25	25	25	25	87.5	1	1	1	0.75	0.7	0	TiO2	41.6667	87.5	73.75	0.6125	0.043983	3.24375
2	Baisch et al. 2014	100	25	25	25	100	25	25	25	25	75	1	1	1	0.75	0.6	1	TiO2	41.6667	75	65	0.8375	0.06014	3.9091
3	Catalan et al. 2012	100	25	25	25	75	25	25	25	25	37.5	0.3	0	0.8	1	0.7	0.6	TiO2	38.8889	37.5	37.9167	0.7125	0.0511639	1.93996
4	Catalan et al. 2012	100	25	25	25	75	25	25	25	25	62.5	0.3	0	0.8	1	1	0.6	TiO2	38.8889	62.5	55.4167	0.7875	0.0565496	3.13379
5	Catalan et al. 2012	100	25	25	25	75	25	25	25	25	37.5	0.3	0	0.8	1	0.46	0.6	TiO2	38.8889	37.5	37.9167	0.6525	0.0468554	1.7766
6	Chen et al. 2009	75	25	25	25	25	25	25	25	25	75	1	0.3	1	0.75	0.42	0	TiO2	30.5556	75	61.6667	0.484167	0.0347675	2.144
7	Duan et al. 2010	75	25	25	25	100	75	25	25	25	25	1	0.3	0	0.5	0.64	0.3	TiO2	44.4444	25	30.8333	0.468333	0.0336305	1.03694
8	Duan et al. 2010	75	25	25	25	100	75	25	25	25	25	0.3	0	0	0.5	0.34	0.3	TiO2	44.4444	25	30.8333	0.3225	0.0231584	0.714051
9	Farcal et al. 2015	100	25	75	25	75	25	100	25	100	25	0.3	0	1	1	0.64	0.8	TiO2	61.1111	25	35.8333	0.7725	0.0554724	1.98776
10	Farcal et al. 2015	100	25	25	25	75	25	100	25	25	37.5	0.3	0	1	1	0.58	0.8	TiO2	47.2222	37.5	40.4167	0.7575	0.0543953	2.19848
11	Gurr et al. 2006	50	25	25	25	75	25	25	25	25	62.5	0.3	1	1	0.5	0.36	0.5	TiO2	33.3333	62.5	53.75	0.5025	0.036084	1.93952
12	Gurr et al. 2006	100	25	25	25	25	25	25	25	25	37.5	0.3	1	1	0.5	0.36	0.5	TiO2	33.3333	37.5	36.25	0.5025	0.036084	1.30805
13	Hu et al. 2010	100	25	25	25	100	75	25	25	25	62.5	1	0.6	0	0.75	0.66	0.2	TiO2	47.2222	62.5	57.9167	0.535833	0.0384776	2.2285
14	Leppanen et al. 2012	75	25	75	25	75	25	25	25	25	12.5	1	1	1	0.75	0.54	0.2	TiO2	41.6667	12.5	21.25	0.6225	0.0447011	0.949898
15	Lindberg et al. 2012	75	25	75	25	75	25	25	25	25	0	1	1	0.8	0.75	0.64	0.2	TiO2	41.6667	0	12.5	0.630833	0.0452995	0.566244
16	Lindberg et al. 2012	75	25	75	25	75	25	25	25	25	50	1	1	1	0.5	0.44	0.3	TiO2	41.6667	50	47.5	0.56	0.040213	1.91012
17	Shimizu et al. 2009	100	25	25	25	25	25	25	25	25	62.5	1	0.3	1	0.75	0.92	0.6	TiO2	33.3333	62.5	53.75	0.759167	0.054515	2.93018
18	Tassinari et al. 2014	100	100	75	25	75	25	25	25	25	12.5	1	0.6	0	0.75	0.64	0.3	TiO2	52.7778	12.5	24.5833	0.555833	0.0399138	0.981215
19	Wang et al. 2013	100	25	25	25	25	25	25	100	25	62.5	1	0.6	1	1	1	0.9	TiO2	41.6667	62.5	56.25	0.941667	0.0676201	3.80363
20	Baisch et al. 2014	100	25	25	25	100	100	25	25	25	75	1	1	1	0.75	0.6	1	TiO2	50	75	67.5	0.8375	0.06014	4.05945
21	Fisichella et al. 2012	75	25	25	25	25	25	25	25	25	12.5	0.3	0	1	0.75	0.36	0.3	TiO2	30.5556	12.5	17.9167	0.515	0.0369816	0.662588
22	Fisichella et al. 2012	75	25	25	25	25	25	25	25	100	12.5	0.3	0	1	0.75	0.32	0.5	TiO2	38.8889	12.5	20.4167	0.555	0.039854	0.813686

## Sheet: WoE - Ag
	Category	Physico-Chemical Properties									Toxicity	Study Quality Weight							MCDA Calculations
	Sub-category	Reactivity	Composition	Purity	Morphology / Shape	Size		Stability		Bioaccumulation	Toxicity	Adequacy			Reliability	Statistical Power	Toxicological Significance
ID	Reference	BET Surface Area	Presence of toxic material in Bulk	Impurity	Aspect Ratio	Size - Inhalation uptake	Size - translocation potential	Anti-agglom. Coating/ steric stab	Zeta Potential in aqua at pH=7	Hydrophilic Surface Groups	Toxicity Classification	Test Type	Exposure Route	Endpoint	Klimisch Score	Statistical Power Index	Relevent Dose		LOE index values based on physico-chemical properties	LOE index values based on toxicity	Total LOE index values	Study quality weight	Normalised study quality weight	Weighted LOE index values		Total Weighted Index Value (V)
1	Braakhuis et al. 2004	50	25	25	25	75	75	25	25	100	62.5	1	1	1	0.75	0.9	0.7	Ag	47.2222	62.5	57.9167	0.8375	0.0734381	4.25329
2	Braakhuis et al. 2004	25	25	25	25	25	25	25	25	100	12.5	1	1	1	0.75	0.5	0.7	Ag	33.3333	12.5	18.75	0.7375	0.0646693	1.21255
3	Braakhuis et al. 2004	50	25	25	25	75	75	25	25	100	12.5	1	1	1	0.5	0.4	0.5	Ag	47.2222	12.5	22.9167	0.6	0.0526123	1.2057
4	Braakhuis et al. 2016	50	25	25	25	75	25	25	25	100	25	1	1	1	0.75	0.64	0.5	Ag	41.6667	25	30	0.7225	0.063354	1.90062
5	Braakhuis et al. 2016	50	25	25	25	25	25	25	25	100	62.5	1	1	1	0.75	0.6	0.5	Ag	36.1111	62.5	54.5833	0.7125	0.0624772	3.41021
6	Braakhuis et al. 2016	25	25	25	25	25	25	25	25	100	62.5	1	1	1	0.75	0.6	0.5	Ag	33.3333	62.5	53.75	0.7125	0.0624772	3.35815
7	Braakhuis et al. 2016	25	25	25	25	25	25	25	25	100	12.5	1	1	1	0.5	0.34	0.8	Ag	33.3333	12.5	18.75	0.66	0.0104941	0.196764
8	Gaiser at al. 2013	100	25	25	25	75	25	25	25	100	75	1	1	1	0.75	0.8	0.6	Ag	47.2222	75	66.6667	0.7875	0.0690537	4.60358
9	Gaiser at al. 2013	100	25	25	25	75	25	25	25	100	75	0.3	0	1	0.75	0.6	0.5	Ag	47.2222	75	66.6667	0.625	0.0548045	3.65364
10	Haberl et al. 2013	75	25	25	25	25	25	100	25	25	75	1	1	1	0.75	0.66	0	Ag	38.8889	75	64.1667	0.6025	0.0528316	3.39003
11	Lankveld et al. 2010	75	25	25	25	75	25	25	25	100	37.5	1	0	0	0.5	0.44	0.6	Ag	44.4444	37.5	39.5833	0.468333	0.0410669	1.62556
12	Lee et al. 2013	75	25	25	25	75	25	100	25	100	62.5	1	0.6	0.8	0.75	0.58	0.8	Ag	52.7778	62.5	59.5833	0.7325	0.0642309	3.82709
13	Loeschner et al. 2011	75	25	25	25	75	25	100	25	100	37.5	1	0.6	0	0.75	0.44	0.2	Ag	52.7778	37.5	42.0833	0.480833	0.042163	1.77436
14	Nymark et al. 2013	25	25	100	25	25	25	100	100	100	50	0.3	0	0.8	0.75	0.72	0.3	Ag	58.3333	50	52.5	0.58	0.0508586	2.67008
15	Van der Zande et al. 2014	75	25	25	25	75	25	25	25	100	25	1	0.6	1	0.75	0.44	0.4	Ag	44.4444	25	30.8333	0.614167	0.0538546	1.66052
16	Van der Zande et al. 2014	75	25	100	25	75	25	100	25	100	25	1	0.6	1	0.75	0.44	0.4	Ag	61.1111	25	35.8333	0.614167	0.0538546	1.92979
17	Yun at al. 2015	75	25	25	25	75	25	25	25	100	62.5	1	0.6	1	1	0.9	0.9	Ag	44.4444	62.5	57.0833	0.916667	0.08038	4.58836

## Sheet: WoE - ZnO
	Category	Physico-Chemical Properties									Toxicity	Study Quality Weight							MCDA Calculations
	Sub-category	Reactivity	Composition	Purity	Morphology / Shape	Size		Stability		Bioaccumulation	Toxicity	Adequacy			Reliability	Statistical Power	Toxicological Significance
ID	Reference	BET Surface Area	Presence of toxic material in Bulk	Impurity	Aspect Ratio	Size - Inhalation uptake	Size - translocation potential	Anti-agglom. Coating/ steric stab	Zeta Potential in aqua at pH=7	Hydrophilic Surface Groups	Toxicity Classification	Test Type	Exposure Route	Endpoint	Klimisch Score	Statistical Power Index	Relevent Dose		LOE index values based on physico-chemical properties	LOE index values based on toxicity	Total LOE index values	Study quality weight	Normalised study quality weight	Weighted LOE index values		Total Weighted Index Value (V)
1	Farcal et al. 2015	50	25	100	100	75	25	25	25	25	50	0.3	0	1	1	0.58	0.8	ZnO	50	50	50	0.7575	0.292565	14.6283
2	Farcal et al. 2015	50	25	100	100	25	25	100	25	25	50	0.3	0	1	1	0.58	0.8	ZnO	52.7778	50	50.8333	0.7575	0.292565	14.8721
3	Lu et al. 2015	75	100	25	25	25	25	25	25	25	62.5	0.3	0	1	0.5	0.62	0.6	ZnO	38.8889	62.5	55.4167	0.5925	0.228838	12.6814
4	Zhang et al. 2012	75	25	25	25	75	25	25	25	25	62.5	1	0	1	0.5	0.56	0.2	ZnO	36.1111	62.5	54.5833	0.481667	0.186032	10.1542

## Sheet: BN - Cross-validation analysis
											NM Hazard
Shape	Nanoparticle	Dissolution	Surface area	Surface charge	Surface coatings	Surface reactivity	Aggregation	Particle size	Administration nroute	Study type	Observed	Medium	High	None	Low	Predicted	Correct Prediction
Amorph	TiO2							>100	Injection	In vivo	High	0.96457	0.03543	0	0	Medium	0
Amorph	TiO2							>100	Injection	In vivo	Medium	0.96457	0.03543	0	0	Medium	1
Amorph	TiO2							>100	Injection	In vivo	Medium	0.96457	0.03543	0	0	Medium	1
Amorph	TiO2							>100	Injection	In vivo	Medium	0.96457	0.03543	0	0	Medium	1
Amorph	TiO2							>100	Injection	In vivo	Medium	0.96457	0.03543	0	0	Medium	1
Irregular	TiO2	0 to 25%	51 - 101.25	-50 to -25	Silianes-aluminium	Low	High	10 to 50		In vitro	None	0.06997	0.09216	0.80544	0.03244	None	1
Irregular	TiO2	0 to 25%	51 - 101.25	-50 to -25	Silianes-aluminium	Low	High	10 to 50		In vitro	None	0.06997	0.09216	0.80544	0.03244	None	1
Irregular	TiO2	0 to 25%	51 - 101.25	-50 to -25	Silianes-aluminium	Low	High	10 to 50		In vitro	Low	0.06997	0.09216	0.80544	0.03244	None	0
Irregular	TiO2	0 to 25%	51 - 101.25	-50 to -25	Silianes-aluminium	Low	High	10 to 50		In vitro	Medium	0.06997	0.09216	0.80544	0.03244	None	0
Irregular	TiO2	0 to 25%	51 - 101.25	-50 to -25	Silianes-aluminium	Low	High	10 to 50		In vitro	None	0.06997	0.09216	0.80544	0.03244	None	1
Irregular	TiO2	0 to 25%	51 - 101.25	-50 to -25	Silianes-aluminium	Low	High	10 to 50		In vitro	High	0.06997	0.09216	0.80544	0.03244	None	0
Irregular	TiO2	0 to 25%	51 - 101.25	-50 to -25	Silianes-aluminium	Low	High	10 to 50		In vitro	Medium	0.06997	0.09216	0.80544	0.03244	None	0
Irregular	TiO2	0 to 25%	51 - 101.25	-50 to -25	Silianes-aluminium	Low	High	10 to 50		In vitro	Low	0.06997	0.09216	0.80544	0.03244	None	0
Irregular	TiO2	0 to 25%	51 - 101.25	-50 to -25	Silianes-aluminium	Low	High	10 to 50		In vitro	Low	0.06997	0.09216	0.80544	0.03244	None	0
Irregular	TiO2	0 to 25%	51 - 101.25	-50 to -25	Silianes-aluminium	Low	High	10 to 50		In vitro	Low	0.06997	0.09216	0.80544	0.03244	None	0
Irregular	TiO2	0 to 25%	51 - 101.25	-50 to -25	Silianes-aluminium	Low	High	10 to 50		In vitro	None	0.06997	0.09216	0.80544	0.03244	None	1
Irregular	TiO2	0 to 25%	51 - 101.25	-50 to -25	Silianes-aluminium	Low	High	10 to 50		In vitro	None	0.06997	0.09216	0.80544	0.03244	None	1
Sphere	TiO2				AHPP		Low	10 to 50		In vitro	None	0	0	1	0	None	1
Sphere	TiO2				AHPP		Low	10 to 50		In vitro	None	0	0	1	0	None	1
Sphere	TiO2				AHPP		Low	10 to 50		In vitro	None	0	0	1	0	None	1
Irregular	TiO2		15 - 51				High	>100	Oral	In vivo	None	0.91894	0.08106	0	0	Medium	0
Irregular	TiO2		15 - 51				High	>100	Oral	In vivo	Medium	0.91894	0.08106	0	0	Medium	1
Irregular	TiO2		51 - 101.25	-50 to -25	Hydroxyl		Medium	50 to 100	Oral	In vivo	None	0.03256	0	0	0.96744	Low	0
Irregular	TiO2		51 - 101.25	-50 to -25	Hydroxyl		Medium	50 to 100	Oral	In vivo	Medium	0.03256	0	0	0.96744	Low	0
Sphere	Ag							10 to 50	Inhalation	In vivo	High	0.11138	0.88861	0	0	High	1
Sphere	Ag							10 to 50	Inhalation	In vivo	High	0.11138	0.88861	0	0	High	1
Sphere	Ag				PVP		Low	50 to 100	Inhalation	In vivo	High	1	0	0	0	Medium	0
Sphere	Ag							10 to 50	Intravenous	In vivo	None	0	0	0.90191	0.09809	None	1
Sphere	Ag							10 to 50	Intravenous	In vivo	None	0	0	0.90191	0.09809	None	1
Sphere	Ag				Citrate			10 to 50	Oral	In vivo	Medium	0.78676	0.21324	0	0	Medium	1
Sphere	Ag				Citrate			10 to 50	Oral	In vivo	Medium	0.78676	0.21324	0	0	Medium	1
Sphere	Ag		0 - 15	-50 to -25	PVP		High	10 to 50		In vitro	None	0.12624	0	0.26567	0.60808	Low	0
Sphere	Ag	0 to 25%					Low	10 to 50	Oral	In vivo	Medium	0.68787	0.14523	0.1669	0	Medium	1
Sphere	Ag			0 to 25			Low	10 to 50	Oral	In vivo	High	0.38841	0.37599	0.2356	0	Medium	0
Elongated	ZnO		0 - 15	0 to 25	None		Medium	>100		In vitro	High	0.01475	0.81544	0	0.16982	High	1
Elongated	ZnO		0 - 15	0 to 25	None		Medium	>100		In vitro	High	0.01475	0.81544	0	0.16982	High	1
Elongated	ZnO		0 - 15	0 to 25	None		Medium	>100		In vitro	High	0.01475	0.81544	0	0.16982	High	1
Elongated	ZnO	0 to 25%	15 - 51		Triethoxycapryl silane		Medium	>100		In vitro	High	0.10149	0.79491	0	0.1036	High	1
Elongated	ZnO	0 to 25%	15 - 51		Triethoxycapryl silane		Medium	>100		In vitro	High	0.10149	0.79491	0	0.1036	High	1
Elongated	ZnO	0 to 25%	15 - 51		Triethoxycapryl silane		Medium	>100		In vitro	High	0.10149	0.79491	0	0.1036	High	1
Elongated	ZnO	0 to 25%	15 - 51		Triethoxycapryl silane		Medium	>100		In vitro	High	0.10149	0.79491	0	0.1036	High	1
Irregular	ZnO	0 to 25%				Low		10 to 50		In vitro	High	0.12203	0.87797	0	0	High	1
Irregular	ZnO	0 to 25%				Low		10 to 50		In vitro	High	0.12203	0.87797	0	0	High	1

## Sheet: WoE Model
1) Short Reference:	Yun at al. 2015
1.1) Nanomaterial Studied:	Ag
2) Physico-chemical Scores
BET Surface Area	Score	Presence of toxic material in Bulk	Score	Impurity	Score	Aspect Ratio	Score	Size - Inhalation uptake		Score	Size - translocation potential	Score	Anti-agglom. Coating/ steric stab	Score	Zeta Potential in aqua at pH=7	Score	Hydrophilic Surface Groups	Score
0-5	25	Yes	100	<96%	100	>=1:3	100	>30		25	>5	25	Yes	100	>30	100	Yes	100
5-15	50	No	25	96%-99%	75	<1:3	25	10-30		75	2.5-5	75	No	25	-30 to +30	25	No	25
>15	100			>99%	25			<10		100	<2.5	100			<-30	100
Unknown	75
Expert Classification:	75		25		25		25			75		25		25		25		100
3) Toxicological Scores
Toxic to Human	Score	Distribution Value	Description per Hristozov et al. 2014
Class 1	0		The authors of this paper conclude that there is no basis for human concern. Robust evidence is presented that the animal mode of action does not apply to humans or that there is a lack of animal toxicity. In addition, data disproving particular exposure routes, and evidence that effects are not likely below a particular dose may fall into this category.
Class 2	25	0.5	Inclusion in this class indicates that the authors did not have enough information to draw a conclusion about toxicity. These studies either contain little pertinent information, conflicting evidence, or inconclusive results.
Class 3	50	0.5	Indicative of toxicity, but the conclusion of the authors does not support a stronger conclusion. Small increases in toxicity compared to the controls would warrant inclusion of the LOE in this class.
Class 4	75		Evidence for human toxicity is described as strong but does not merit the more stringent classification of “toxic to humans”.
Class 5	100		The authors indicate strong evidence of human toxicity. The descriptor applies when there is convincing evidence of a causal relationship between a nanomaterial and an effect.
Expert Classification:	37.5
4) Data Quality
Criterion	Criterion Weight
Adequacy	0.25
Reliability	0.25
Statistical power	0.25
Toxicological significance	0.25
Sub-criteria - Adequacy						Sub-criteria - Reliability		Sub-criteria - Statistical power			Sub-criteria - Tox. significance	Score
Test type	Weight	Exposure Route	Weight	Endpoint	Weight	Klimisch score	Weight	Statistical Power	Score	Weight	Dose Relevance	0-1
In vivo	1	Inhalation	1	Carcinogenicity	1	Reliable without restriction	1	Statistical significance	0.9	0.6
in vitro	0.3	Ingestion	0.6	Inflammation	1	Reliable with restrictions	0.75	Sample size	0.9	0.4
		Dermal	0.3	Ox. Stress	1	Not reliable	0.5	Statistical Power Index	0.9
				Genotoxicity	0.8	Not assignable	0.25
				Fibrogenecity	0.8
Expert Classification:	1		0.6		1		1		0.9			0.9
Final Scores	ID	Reference	BET Surface Area	toxic material in Bulk	Impurity	Aspect Ratio	Size 1	Size 2	Coating	Zeta	HSG	Tox Score	Test Type	Exposure Route	Endpoint	Klimisch Score	Stat. Power	Dose	Material
Score/Value	1	Yun at al. 2015	75	25	25	25	75	25	25	25	100	37.5	1	0.6	1	1	0.9	0.9	Ag

## Sheet: WoE Database Total
	Category	Physico-Chemical Properties									Toxicity	Study Quality Weight							MCDA Calculations
	Sub-category	Reactivity	Composition	Purity	Morphology / Shape	Size		Stability		Bioaccumulation	Toxicity	Adequacy			Reliability	Statistical Power	Toxicological Significance
ID	Reference	BET Surface Area	Presence of toxic material in Bulk	Impurity	Aspect Ratio	Size - Inhalation uptake	Size - translocation potential	Anti-agglom. Coating/ steric stab	Zeta Potential in aqua at pH=7	Hydrophilic Surface Groups	Toxicity Classification	Test Type	Exposure Route	Endpoint	Klimisch Score	Statistical Power Index	Relevent Dose		LOE index values based on physico-chemical properties	LOE index values based on toxicity	Total LOE index values	Study quality weight	Normalised study quality weight	Weighted LOE index values		Total Weighted Index Value (V)
1	Braakhuis et al. 2014	25	25	25	25	25	25	25	25	100	12.5	1	1	1	0.75	0.5	0.7	Ag	33.3333	12.5	18.75	0.7375	0.0266422	0.499541
2	Braakhuis et al. 2014	50	25	25	25	75	75	25	25	100	12.5	1	1	1	0.5	0.4	0.5	Ag	47.2222	12.5	22.9167	0.6	0.021675	0.496719
2	Braakhuis et al. 2014	50	25	25	25	75	75	25	25	100	12.5	1	1	1	0.5	0.4	0.5	Ag	47.2222	12.5	22.9167	0.6	0.021675	0.496719
3	Braakhuis et al. 2016	50	25	25	25	75	25	25	25	100	25	1	1	1	0.75	0.64	0.5	Ag	41.6667	25	30	0.7225	0.0261003	0.783009
4	Braakhuis et al. 2016	50	25	25	25	25	25	25	25	100	62.5	1	1	1	0.75	0.6	0.5	Ag	36.1111	62.5	54.5833	0.7125	0.0257391	1.40492
5	Braakhuis et al. 2016	25	25	25	25	25	25	25	25	100	62.5	1	1	1	0.75	0.6	0.5	Ag	33.3333	62.5	53.75	0.7125	0.0257391	1.38347
6	Braakhuis et al. 2016	25	25	25	25	25	25	25	25	100	12.5	1	1	1	0.5	0.34	0.8	Ag	33.3333	12.5	18.75	0.66	0.0104941	0.196764
7	Gaiser at al. 2013	100	25	25	25	75	25	25	25	100	75	1	1	1	0.75	0.8	0.6	Ag	47.2222	75	66.6667	0.7875	0.0284484	1.89656
8	Gaiser at al. 2013	100	25	25	25	75	25	25	25	100	75	0.3	0	1	0.75	0.6	0.5	Ag	47.2222	75	66.6667	0.625	0.0225781	1.50521
9	Haberl et al. 2013	75	25	25	25	25	25	100	25	25	75	1	1	1	0.75	0.66	0	Ag	38.8889	75	64.1667	0.6025	0.0217653	1.39661
10	Lankveld et al. 2010	75	25	25	25	75	25	25	25	100	37.5	1	0	0	0.5	0.44	0.6	Ag	44.4444	37.5	39.5833	0.468333	0.0169185	0.669692
11	Lee et al. 2013	75	25	25	25	75	25	100	25	100	62.5	1	0.6	0.8	0.75	0.58	0.8	Ag	52.7778	62.5	59.5833	0.7325	0.0264616	1.57667
12	Loeschner et al. 2011	75	25	25	25	75	25	100	25	100	37.5	1	0.6	0	0.75	0.44	0.2	Ag	52.7778	37.5	42.0833	0.480833	0.0173701	0.730992
13	Nymark et al. 2013	25	25	100	25	25	25	100	100	100	50	0.3	0	0.8	0.75	0.72	0.3	Ag	58.3333	50	52.5	0.58	0.0209525	1.10001
14	Van der Zande et al. 2014	75	25	25	25	75	25	25	25	100	25	1	0.6	1	0.75	0.44	0.4	Ag	44.4444	25	30.8333	0.614167	0.0221868	0.684092
15	Van der Zande et al. 2014	75	25	100	25	75	25	100	25	100	25	1	0.6	1	0.75	0.44	0.4	Ag	61.1111	25	35.8333	0.614167	0.0221868	0.795026
16	Yun at al. 2015	75	25	25	25	75	25	25	25	100	62.5	1	0.6	1	1	0.9	0.9	Ag	44.4444	62.5	57.0833	0.916667	0.0331146	1.89029
17	Baisch et al. 2014	100	25	25	25	100	25	25	25	25	87.5	1	1	1	0.75	0.7	0	TiO2	41.6667	87.5	73.75	0.6125	0.0221266	1.63183
18	Baisch et al. 2014	100	25	25	25	100	25	25	25	25	75	1	1	1	0.75	0.6	1	TiO2	41.6667	75	65	0.8375	0.0302547	1.96655
19	Catalan et al. 2012	100	25	25	25	75	25	25	25	25	37.5	0.3	0	0.8	1	0.7	0.6	TiO2	38.8889	37.5	37.9167	0.7125	0.0257391	0.975939
20	Catalan et al. 2012	100	25	25	25	75	25	25	25	25	62.5	0.3	0	0.8	1	1	0.6	TiO2	38.8889	62.5	55.4167	0.7875	0.0284484	1.57652
21	Catalan et al. 2012	100	25	25	25	75	25	25	25	25	37.5	0.3	0	0.8	1	0.46	0.6	TiO2	38.8889	37.5	37.9167	0.6525	0.0235716	0.893755
22	Chen et al. 2009	75	25	25	25	25	25	25	25	25	75	1	0.3	1	0.75	0.42	0	TiO2	30.5556	75	61.6667	0.484167	0.0174905	1.07858
23	Duan et al. 2010	75	25	25	25	100	75	25	25	25	25	1	0.3	0	0.5	0.64	0.3	TiO2	44.4444	25	30.8333	0.468333	0.0169185	0.521655
24	Duan et al. 2010	75	25	25	25	100	75	25	25	25	25	0.3	0	0	0.5	0.34	0.3	TiO2	44.4444	25	30.8333	0.3225	0.0116503	0.359218
25	Farcal et al. 2015	100	25	75	25	75	25	100	25	100	25	0.3	0	1	1	0.64	0.8	TiO2	61.1111	25	35.8333	0.7725	0.0279066	0.999985
26	Farcal et al. 2015	100	25	25	25	75	25	100	25	25	37.5	0.3	0	1	1	0.58	0.8	TiO2	47.2222	37.5	40.4167	0.7575	0.0273647	1.10599
27	Gurr et al. 2006	50	25	25	25	75	25	25	25	25	62.5	0.3	1	1	0.5	0.36	0.5	TiO2	33.3333	62.5	53.75	0.5025	0.0181528	0.975713
28	Gurr et al. 2006	100	25	25	25	25	25	25	25	25	37.5	0.3	1	1	0.5	0.36	0.5	TiO2	33.3333	37.5	36.25	0.5025	0.0181528	0.658039
29	Hu et al. 2010	100	25	25	25	100	75	25	25	25	62.5	1	0.6	0	0.75	0.66	0.2	TiO2	47.2222	62.5	57.9167	0.535833	0.019357	1.12109
30	Leppanen et al. 2012	75	25	75	25	75	25	25	25	25	12.5	1	1	1	0.75	0.54	0.2	TiO2	41.6667	12.5	21.25	0.6225	0.0224878	0.477866
31	Lindberg et al. 2012	75	25	75	25	75	25	25	25	25	0	1	1	0.8	0.75	0.64	0.2	TiO2	41.6667	0	12.5	0.630833	0.0227888	0.284861
32	Lindberg et al. 2012	75	25	75	25	75	25	25	25	25	50	1	1	1	0.5	0.44	0.3	TiO2	41.6667	50	47.5	0.56	0.02023	0.960925
33	Shimizu et al. 2009	100	25	25	25	25	25	25	25	25	62.5	1	0.3	1	0.75	0.92	0.6	TiO2	33.3333	62.5	53.75	0.759167	0.0274249	1.47409
34	Tassinari et al. 2014	100	100	75	25	75	25	25	25	25	12.5	1	0.6	0	0.75	0.64	0.3	TiO2	52.7778	12.5	24.5833	0.555833	0.0200795	0.49362
35	Wang et al. 2013	100	25	25	25	25	25	25	100	25	62.5	1	0.6	1	1	1	0.9	TiO2	41.6667	62.5	56.25	0.941667	0.0340177	1.9135
36	Baisch et al. 2014	100	25	25	25	100	100	25	25	25	75	1	1	1	0.75	0.6	1	TiO2	50	75	67.5	0.8375	0.0302547	2.04219
37	Fisichella et al. 2012	75	25	25	25	25	25	25	25	25	12.5	0.3	0	1	0.75	0.36	0.3	TiO2 - DA	30.5556	12.5	17.9167	0.515	0.0186044	0.333328
38	Fisichella et al. 2012	75	25	25	25	25	25	25	25	100	12.5	0.3	0	1	0.75	0.32	0.5	TiO2 - DL	38.8889	12.5	20.4167	0.555	0.0200494	0.409341
39	Farcal et al. 2015	50	25	100	100	75	25	25	25	25	50	0.3	0	1	1	0.58	0.8	ZnO	50	50	50	0.7575	0.0273647	1.36823
40	Farcal et al. 2015	50	25	100	100	25	25	100	25	25	50	0.3	0	1	1	0.58	0.8	ZnO	52.7778	50	50.8333	0.7575	0.0273647	1.39104
41	Lu et al. 2015	75	100	25	25	25	25	25	25	25	62.5	0.3	0	1	0.5	0.62	0.6	ZnO	38.8889	62.5	55.4167	0.5925	0.0214041	1.18614
42	Zhang et al. 2012	75	25	25	25	75	25	25	25	25	62.5	1	0	1	0.5	0.56	0.2	ZnO	36.1111	62.5	54.5833	0.481667	0.0174002	0.949761
